# Supplementary material for: No evidence for general or food-specific inhibitory control deficits in overweight university students: findings from flanker and Food Go/Nogo tasks
Source: Front Psychol. 2026 Mar 17;17:1781483. doi: 10.3389/fpsyg.2026.1781483 (PMC13035718; doi:10.3389/fpsyg.2026.1781483)
Supplement: Supplementary file 1 [file Table_1.xlsx]

## Sheet: Supplementary Table S1
Supplementary Table S1. Flanker task descriptive statistics with valid n (%) and supplementary contingency analysis.
Group	Condition	Valid n (%)	Reaction Time (ms)	Accuracy
NW	Congruent	14 (100%)	398.68 ± 51.17	0.96 ± 0.06
NW	Incongruent	14 (100%)	446.78 ± 49.08	0.89 ± 0.13
OW	Congruent	14 (100%)	404.20 ± 65.41	0.96 ± 0.09
OW	Incongruent	14 (100%)	446.36 ± 73.39	0.88 ± 0.14
Note: Valid n (%) indicates the proportion of participants contributing analyzable data to each condition. Values are mean ± SD.
Supplementary categorical check (participant-level): 2×2 contingency table for any incongruent error (ACC-BYZ < 1.00)
Group	No incongruent errors	Any incongruent error	Total	% with any incongruent error
NW	2	12	14	85.7%
OW	0	14	14	100.0%
Chi-square test (Yates correction): χ²(1)=0.54, p=0.463; Fisher’s exact test (two-sided): p=0.481.
