# Supplementary material for: No evidence for general or food-specific inhibitory control deficits in overweight university students: findings from flanker and Food Go/Nogo tasks
Source: Front Psychol. 2026 Mar 17;17:1781483. doi: 10.3389/fpsyg.2026.1781483 (PMC13035718; doi:10.3389/fpsyg.2026.1781483)
Supplement: Supplementary file 2 [file Table_2.xlsx]

## Sheet: sheet1
Participant ID	MVPA days/week (PAVS Q1)	MVPA minutes/day (PAVS Q2)	MVPA minutes/week	WHO PA category
NW1	0	0	0	Inactive (<150 min/week)
NW2	1	30	30	Inactive (<150 min/week)
NW3	1	30	30	Inactive (<150 min/week)
NW4	0	0	0	Inactive (<150 min/week)
NW5	2	30	60	Inactive (<150 min/week)
NW6	0	0	0	Inactive (<150 min/week)
NW7	2	30	60	Inactive (<150 min/week)
NW8	3	10	30	Inactive (<150 min/week)
NW9	2	20	40	Inactive (<150 min/week)
NW10	2	10	20	Inactive (<150 min/week)
NW11	3	10	30	Inactive (<150 min/week)
NW12	2	15	30	Inactive (<150 min/week)
NW13	3	10	30	Inactive (<150 min/week)
NW14	4	10	40	Inactive (<150 min/week)
OW1	0	0	0	Inactive (<150 min/week)
OW2	1	20	20	Inactive (<150 min/week)
NW3	0	0	0	Inactive (<150 min/week)
NW4	2	10	20	Inactive (<150 min/week)
OW5	0	0	0	Inactive (<150 min/week)
OW6	1	30	30	Inactive (<150 min/week)
OW7	1	30	30	Inactive (<150 min/week)
OW8	1	20	20	Inactive (<150 min/week)
OW9	2	20	40	Inactive (<150 min/week)
OW10	1	20	20	Inactive (<150 min/week)
OW11	0	0	0	Inactive (<150 min/week)
OW12	0	0	0	Inactive (<150 min/week)
OW13	1	20	20	Inactive (<150 min/week)
OW14	2	10	20	Inactive (<150 min/week)
